# Supplementary material for: Burden, trends and projections of liver cancer in China and G20 countries: a comparative study based on the global burden of disease database 2021
Source: Front Public Health. 2026 Jan 16;13:1668750. doi: 10.3389/fpubh.2025.1668750 (PMC12857313; doi:10.3389/fpubh.2025.1668750)
Supplement: Supplementary file 1 [file Data_Sheet_1.zip › Supplementary/Supplementary 1.xlsx]

## Sheet: ARIMA
China		male-in	male-prevalence	male-death	male-DALY	female-in	female-prevalence	female-death	female-DALY
	AIC	-79.46	-45.78	4.81	209.23	-123.19	-94.34	-52.2	137.34
	BIC	-70.66	-38.45	9.11	213.53	-118.89	-90.04	-47.9	143.08
	AICc	-76.1	-43.47	5.7	210.11	-122.31	-93.46	-51.31	138.88
	（p,d,q）	(4,0,0)	(2,0,1)	(0,1,2)	(0,1,2)	(2,1,0)	(2,1,0)	(0,1,1)	(2,1,0)
	RMSE	0.0501263	0.0887232	0.230495	6.17949	0.028428	0.0452408	0.0923295	1.89055
	MAE	0.0340181	0.0741617	0.187131	4.76743	0.0177283	0.0329776	0.0750819	1.52863
	MAPE	0.224981	0.370071	1.31195	1.09757	0.33403	0.467988	1.41645	1.09849
	ACF1	0.0694317	0.17232	0.051692	0.105733	-0.0662106	0.0787266	0.0954411	-0.0290889
	Ljung-Box (P)	0.9548	0.3845	0.8556	0.9549	0.9979	0.8123	0.85	0.8438
G20		male-in	male-prevalence	male-death	male-DALY	female-in	female-prevalence	female-death	female-DALY
	AIC	-129.92	-107.18	-55.67	150.57	-171.07	-157.14	-127.85	71.32
	BIC	-121.13	-102.97	-51.37	154.88	-168.26	-154.34	-120.52	75.62
	AICc	-126.56	-106.25	-54.78	151.46	-170.62	-156.7	-125.54	72.21
	（p,d,q）	(4,0,0)	(2,2,0)	(1,1,1)	(2,1,0)	(1,2,0)	(1,2,0)	(2,0,1)	(1,1,1)
	RMSE	0.0219601	0.0347285	0.0868334	2.40463	0.0126086	0.0159435	0.0265644	0.667893
	MAE	0.0177577	0.0260565	0.0710877	1.85719	0.00917853	0.0119957	0.022393	0.545241
	MAPE	0.182371	0.185855	0.794108	0.733719	0.257891	0.236721	0.662432	0.63698
	ACF1	-0.195465	-0.0421774	0.0252519	0.0245608	0.0809891	0.022253	-0.00553155	-0.0468382
	Ljung-Box (P)	0.3486	0.8701	0.8775	0.9906	0.5852	0.9225	0.9756	0.9842

## Sheet: ETS
China		male-in	male-prevalence	male-death	male-DALY	female-in	female-prevalence	female-death	female-DALY
	RMSE	0.1329928	0.19884	0.280901	7.49858	0.0372478	0.0623626	0.116309	2.26082
	MAE	0.094465	0.14549	0.203223	5.7977	0.0265858	0.0436239	0.0925738	1.86437
	MAPE	0.617198	0.728272	1.4284	1.32809	0.503606	0.630734	1.74981	1.33863
	ACF1	0.748592	0.718837	0.201889	0.308457	0.511913	0.574244	0.472003	0.166836
G20		male-in	male-prevalence	male-death	male-DALY	female-in	female-prevalence	female-death	female-DALY
	RMSE	0.0501554	0.0639605	0.0931865	2.73662	0.0148318	0.0178381	0.0354719	0.041802
	MAE	0.0365179	0.0486017	0.0746689	2.18033	0.0112655	0.014692	0.0292529	0.0325831
	MAPE	0.367806	0.345705	0.833815	0.859815	0.315242	0.288278	0.862864	0.963196
	ACF1	0.727195	0.697083	0.14773	0.328356	0.449497	0.360941	0.120118	0.628863

## Sheet: naive drift
China		male-in	male-prevalence	male-death	male-DALY	female-in	female-prevalence	female-death	female-DALY
	RMSE	0.258109	0.389408	0.326696	10.1887	0.0750415	0.128551	0.116989	2.81161
	MAE	0.204191	0.296861	0.267137	7.72976	0.0595528	0.0983534	0.0910746	2.16864
	MAPE	1.33785	1.48506	1.85324	1.74494	1.12827	1.41442	1.72382	1.55512
	ACF1	0.845533	0.844149	0.613704	0.708924	0.848716	0.856674	0.490009	0.656332
G20		male-in	male-prevalence	male-death	male-DALY	female-in	female-prevalence	female-death	female-DALY
	RMSE	0.121585	0.169815	0.132006	4.07874	0.0344015	0.052935	0.041802	1.06439
	MAE	0.103171	0.145171	0.109045	3.38027	0.0295464	0.0444874	0.0325831	0.838038
	MAPE	1.05818	1.06025	1.21658	1.32534	0.835638	0.893334	0.963196	0.980068
	ACF1	0.874517	0.88615	0.70755	0.751063	0.858998	0.874563	0.628863	0.705331
