# Supplementary material for: Burden, trends and projections of liver cancer in China and G20 countries: a comparative study based on the global burden of disease database 2021
Source: Front Public Health. 2026 Jan 16;13:1668750. doi: 10.3389/fpubh.2025.1668750 (PMC12857313; doi:10.3389/fpubh.2025.1668750)
Supplement: Supplementary file 1 [file Data_Sheet_1.zip › Supplementary/Supplementary 5/AAPCs.xlsx]

## Sheet: China-incidence-AAPC
	sex_name	Joinpoint.Model	AAPC.Index	Start.Obs	End.Obs	val	lower	upper	Statistically.Significant..0.No..1.Yes.	Test.Statistic	P.Value	AAPC
1	Both	4	Full Range	1990	2021	-0.31	-0.39	-0.23	1	-7.8113	0	-0.31 (-0.39 - -0.23)
2	Female	4	Full Range	1990	2021	-0.64	-0.73	-0.54	1	-12.6341	0	-0.64 (-0.73 - -0.54)
3	Male	4	Full Range	1990	2021	-0.1	-0.17	-0.04	1	-3.0729	0.00212	-0.10 (-0.17 - -0.04)

## Sheet: China-prevalence-AAPC
	sex_name	Joinpoint.Model	AAPC.Index	Start.Obs	End.Obs	val	lower	upper	Statistically.Significant..0.No..1.Yes.	Test.Statistic	P.Value	AAPC
1	Both	5	Full Range	1990	2021	0.02	-0.11	0.15	0	0.2964	0.766894	0.02 (-0.11 - 0.15)
2	Female	5	Full Range	1990	2021	-0.54	-0.74	-0.35	1	-5.3411	0	-0.54 (-0.74 - -0.35)
3	Male	5	Full Range	1990	2021	0.25	0.13	0.37	1	4.0066	6.2e-05	0.25 (0.13 - 0.37)

## Sheet: China-deaths-AAPC
	sex_name	Joinpoint.Model	AAPC.Index	Start.Obs	End.Obs	val	lower	upper	Statistically.Significant..0.No..1.Yes.	Test.Statistic	P.Value	AAPC
1	Both	5	Full Range	1990	2021	-0.68	-1.25	-0.1	1	-2.2948	0.021742	-0.68 (-1.25 - -0.10)
2	Female	5	Full Range	1990	2021	-0.92	-1.4	-0.44	1	-3.7585	0.000171	-0.92 (-1.40 - -0.44)
3	Male	4	Full Range	1990	2021	-0.6	-1.08	-0.12	1	-2.4598	0.013901	-0.60 (-1.08 - -0.12)

## Sheet: China-DALYs-AAPC
	sex_name	Joinpoint.Model	AAPC.Index	Start.Obs	End.Obs	val	lower	upper	Statistically.Significant..0.No..1.Yes.	Test.Statistic	P.Value	AAPC
1	Both	5	Full Range	1990	2021	-0.96	-1.36	-0.56	1	-4.678	3e-06	-0.96 (-1.36 - -0.56)
2	Female	4	Full Range	1990	2021	-1.45	-1.78	-1.12	1	-8.5053	0	-1.45 (-1.78 - -1.12)
3	Male	5	Full Range	1990	2021	-0.76	-1.24	-0.28	1	-3.081	0.002063	-0.76 (-1.24 - -0.28)

## Sheet: G20-incidence-AAPC
	sex_name	Joinpoint.Model	AAPC.Index	Start.Obs	End.Obs	val	lower	upper	Statistically.Significant..0.No..1.Yes.	Test.Statistic	P.Value	AAPC
1	Both	3	Full Range	1990	2021	0.2	0.15	0.24	1	8.6323	0	0.20 (0.15 - 0.24)
2	Female	5	Full Range	1990	2021	0.19	0.15	0.23	1	10.29	0	0.19 (0.15 - 0.23)
3	Male	3	Full Range	1990	2021	0.22	0.17	0.27	1	8.2964	0	0.22 (0.17 - 0.27)

## Sheet: G20-prevalence-AAPC
	sex_name	Joinpoint.Model	AAPC.Index	Start.Obs	End.Obs	val	lower	upper	Statistically.Significant..0.No..1.Yes.	Test.Statistic	P.Value	AAPC
1	Both	4	Full Range	1990	2021	0.5	0.46	0.54	1	23.0361	0	0.50 (0.46 - 0.54)
2	Female	5	Full Range	1990	2021	0.28	0.24	0.32	1	13.092	0	0.28 (0.24 - 0.32)
3	Male	3	Full Range	1990	2021	0.64	0.59	0.69	1	25.9229	0	0.64 (0.59 - 0.69)

## Sheet: G20-deaths-AAPC
	sex_name	Joinpoint.Model	AAPC.Index	Start.Obs	End.Obs	val	lower	upper	Statistically.Significant..0.No..1.Yes.	Test.Statistic	P.Value	AAPC
1	Both	3	Full Range	1990	2021	-0.04	-0.24	0.15	0	-0.4313	0.666242	-0.04 (-0.24 - 0.15)
2	Female	3	Full Range	1990	2021	-0.01	-0.21	0.19	0	-0.1388	0.889609	-0.01 (-0.21 - 0.19)
3	Male	5	Full Range	1990	2021	-0.06	-0.39	0.27	0	-0.3588	0.719771	-0.06 (-0.39 - 0.27)

## Sheet: G20-DALYs-AAPC
	sex_name	Joinpoint.Model	AAPC.Index	Start.Obs	End.Obs	val	lower	upper	Statistically.Significant..0.No..1.Yes.	Test.Statistic	P.Value	AAPC
1	Both	5	Full Range	1990	2021	-0.46	-0.72	-0.19	1	-3.3911	0.000696	-0.46 (-0.72 - -0.19)
2	Female	5	Full Range	1990	2021	-0.5	-0.77	-0.23	1	-3.5967	0.000322	-0.50 (-0.77 - -0.23)
3	Male	5	Full Range	1990	2021	-0.44	-0.71	-0.17	1	-3.2018	0.001366	-0.44 (-0.71 - -0.17)
