# Supplementary material for: Burden, trends and projections of liver cancer in China and G20 countries: a comparative study based on the global burden of disease database 2021
Source: Front Public Health. 2026 Jan 16;13:1668750. doi: 10.3389/fpubh.2025.1668750 (PMC12857313; doi:10.3389/fpubh.2025.1668750)
Supplement: Supplementary file 1 [file Data_Sheet_1.zip › Supplementary/Supplementary 5/APCs.xlsx]

## Sheet: China-incidence-APC
	sex_name	Model	Segment	Segment.Start	Segment.End	val	lower	upper	APC.Significant	Test.Statistic	P.Value	APC
1	Both	4	0	1990	1995	-0.19	-0.43	0.05	0	-1.6538	0.115509	-0.19 (-0.43 - 0.05)
2	Both	4	1	1995	2000	1.6	1.35	1.86	1	13.278	0	1.60 (1.35 - 1.86)
3	Both	4	2	2000	2005	-3.39	-3.6	-3.19	1	-33.9985	0	-3.39 (-3.60 - -3.19)
4	Both	4	3	2005	2016	0.83	0.78	0.89	1	30.8844	0	0.83 (0.78 - 0.89)
5	Both	4	4	2016	2021	-1.7	-1.99	-1.4	1	-11.9772	0	-1.70 (-1.99 - -1.40)
6	Female	4	0	1990	1995	-0.63	-0.93	-0.34	1	-4.5471	0.00025	-0.63 (-0.93 - -0.34)
7	Female	4	1	1995	2000	-0.03	-0.38	0.32	0	-0.1863	0.854297	-0.03 (-0.38 - 0.32)
8	Female	4	2	2000	2005	-3.1	-3.37	-2.82	1	-23.008	0	-3.10 (-3.37 - -2.82)
9	Female	4	3	2005	2016	0.83	0.76	0.9	1	24.4155	0	0.83 (0.76 - 0.90)
10	Female	4	4	2016	2021	-1.95	-2.28	-1.61	1	-12.1557	0	-1.95 (-2.28 - -1.61)
11	Male	4	0	1990	1995	-0.02	-0.22	0.18	0	-0.1853	0.855104	-0.02 (-0.22 - 0.18)
12	Male	4	1	1995	2000	2.32	2.09	2.54	1	22.0661	0	2.32 (2.09 - 2.54)
13	Male	4	2	2000	2005	-3.27	-3.45	-3.09	1	-37.7011	0	-3.27 (-3.45 - -3.09)
14	Male	4	3	2005	2015	0.9	0.85	0.95	1	35.5719	0	0.90 (0.85 - 0.95)
15	Male	4	4	2015	2021	-1.14	-1.34	-0.94	1	-11.9003	0	-1.14 (-1.34 - -0.94)

## Sheet: China-prevalence-APC
	sex_name	Model	Segment	Segment.Start	Segment.End	val	lower	upper	APC.Significant	Test.Statistic	P.Value	APC
1	Both	5	0	1990	1995	0.55	0.17	0.93	1	3.0823	0.007587	0.55 (0.17 - 0.93)
2	Both	5	1	1995	2000	1.74	1.33	2.16	1	9.0577	0	1.74 (1.33 - 2.16)
3	Both	5	2	2000	2005	-3.94	-4.26	-3.62	1	-25.8401	0	-3.94 (-4.26 - -3.62)
4	Both	5	3	2005	2010	0.87	0.56	1.18	1	6.0637	2.2e-05	0.87 (0.56 - 1.18)
5	Both	5	4	2010	2015	1.81	1.42	2.2	1	10.0725	0	1.81 (1.42 - 2.20)
6	Both	5	5	2015	2021	-0.65	-0.98	-0.33	1	-4.2457	0.000705	-0.65 (-0.98 - -0.33)
7	Female	5	0	1990	2000	0.04	-0.08	0.16	0	0.6708	0.512517	0.04 (-0.08 - 0.16)
8	Female	5	1	2000	2004	-4.66	-5.18	-4.13	1	-18.4178	0	-4.66 (-5.18 - -4.13)
9	Female	5	2	2004	2007	-0.79	-1.71	0.13	0	-1.8321	0.086868	-0.79 (-1.71 - 0.13)
10	Female	5	3	2007	2015	1.34	1.19	1.49	1	19.097	0	1.34 (1.19 - 1.49)
11	Female	5	4	2015	2019	-0.12	-0.82	0.59	0	-0.365	0.720242	-0.12 (-0.82 - 0.59)
12	Female	5	5	2019	2021	-2.97	-5.23	-0.65	1	-2.7222	0.015742	-2.97 (-5.23 - -0.65)
13	Male	5	0	1990	1995	0.68	0.35	1.01	1	4.4498	0.000468	0.68 (0.35 - 1.01)
14	Male	5	1	1995	2000	2.54	2.19	2.9	1	15.4268	0	2.54 (2.19 - 2.90)
15	Male	5	2	2000	2005	-3.73	-4.02	-3.44	1	-27.2012	0	-3.73 (-4.02 - -3.44)
16	Male	5	3	2005	2010	1.02	0.74	1.3	1	7.8673	1e-06	1.02 (0.74 - 1.30)
17	Male	5	4	2010	2015	1.82	1.47	2.18	1	11.1005	0	1.82 (1.47 - 2.18)
18	Male	5	5	2015	2021	-0.56	-0.89	-0.24	1	-3.7003	0.002138	-0.56 (-0.89 - -0.24)

## Sheet: China-deaths-APC
	sex_name	Model	Segment	Segment.Start	Segment.End	val	lower	upper	APC.Significant	Test.Statistic	P.Value	APC
1	Both	5	0	1990	2001	0.53	0.24	0.82	1	3.9063	0.001403	0.53 (0.24 - 0.82)
2	Both	5	1	2001	2006	-3.77	-4.69	-2.83	1	-8.461	0	-3.77 (-4.69 - -2.83)
3	Both	5	2	2006	2009	1.5	-1.78	4.89	0	0.9672	0.348766	1.50 (-1.78 - 4.89)
4	Both	5	3	2009	2012	-1.75	-4.87	1.48	0	-1.1644	0.262435	-1.75 (-4.87 - 1.48)
5	Both	5	4	2012	2015	2.12	-1.6	5.97	0	1.2043	0.247137	2.12 (-1.60 - 5.97)
6	Both	5	5	2015	2021	-2.16	-3.12	-1.2	1	-4.7466	0.00026	-2.16 (-3.12 - -1.20)
7	Female	5	0	1990	2001	-0.46	-0.7	-0.23	1	-4.1808	0.000804	-0.46 (-0.70 - -0.23)
8	Female	5	1	2001	2006	-3.49	-4.23	-2.75	1	-9.8413	0	-3.49 (-4.23 - -2.75)
9	Female	5	2	2006	2009	1.6	-1.37	4.65	0	1.1394	0.272404	1.60 (-1.37 - 4.65)
10	Female	5	3	2009	2012	-1.4	-4.18	1.46	0	-1.0518	0.309526	-1.40 (-4.18 - 1.46)
11	Female	5	4	2012	2015	2.73	-0.14	5.69	0	2.0244	0.061113	2.73 (-0.14 - 5.69)
12	Female	5	5	2015	2021	-2.39	-3.1	-1.67	1	-7.0339	4e-06	-2.39 (-3.10 - -1.67)
13	Male	4	0	1990	1994	-0.7	-2.66	1.29	0	-0.7451	0.465855	-0.70 (-2.66 - 1.29)
14	Male	4	1	1994	2001	1.63	0.77	2.49	1	4.0196	0.000804	1.63 (0.77 - 2.49)
15	Male	4	2	2001	2005	-4.3	-6.26	-2.29	1	-4.4464	0.000312	-4.30 (-6.26 - -2.29)
16	Male	4	3	2005	2015	-0.06	-0.47	0.35	0	-0.3106	0.759654	-0.06 (-0.47 - 0.35)
17	Male	4	4	2015	2021	-1.49	-2.88	-0.09	1	-2.2311	0.038636	-1.49 (-2.88 - -0.09)

## Sheet: China-DALYs-APC
	sex_name	Model	Segment	Segment.Start	Segment.End	val	lower	upper	APC.Significant	Test.Statistic	P.Value	APC
1	Both	5	0	1990	2001	0.39	0.18	0.59	1	4.0096	0.001137	0.39 (0.18 - 0.59)
2	Both	5	1	2001	2005	-5.32	-6.36	-4.27	1	-10.5762	0	-5.32 (-6.36 - -4.27)
3	Both	5	2	2005	2009	-0.13	-1.19	0.94	0	-0.2612	0.797492	-0.13 (-1.19 - 0.94)
4	Both	5	3	2009	2012	-2.06	-4.41	0.35	0	-1.8257	0.087861	-2.06 (-4.41 - 0.35)
5	Both	5	4	2012	2015	2.06	-0.76	4.95	0	1.5508	0.14179	2.06 (-0.76 - 4.95)
6	Both	5	5	2015	2021	-1.92	-2.63	-1.2	1	-5.6798	4.4e-05	-1.92 (-2.63 - -1.20)
7	Female	4	0	1990	2001	-0.64	-0.89	-0.39	1	-5.3241	4.6e-05	-0.64 (-0.89 - -0.39)
8	Female	4	1	2001	2005	-5.01	-6.26	-3.74	1	-8.1183	0	-5.01 (-6.26 - -3.74)
9	Female	4	2	2005	2012	-0.97	-1.47	-0.46	1	-4.013	0.000816	-0.97 (-1.47 - -0.46)
10	Female	4	3	2012	2017	0.6	-0.53	1.74	0	1.1046	0.283869	0.60 (-0.53 - 1.74)
11	Female	4	4	2017	2021	-3.37	-4.95	-1.76	1	-4.3521	0.000384	-3.37 (-4.95 - -1.76)
12	Male	5	0	1990	2001	0.8	0.55	1.05	1	6.7672	6e-06	0.80 (0.55 - 1.05)
13	Male	5	1	2001	2005	-5.2	-6.45	-3.94	1	-8.5924	0	-5.20 (-6.45 - -3.94)
14	Male	5	2	2005	2009	0.06	-1.14	1.29	0	0.1123	0.912097	0.06 (-1.14 - 1.29)
15	Male	5	3	2009	2012	-1.99	-4.79	0.89	0	-1.4822	0.159	-1.99 (-4.79 - 0.89)
16	Male	5	4	2012	2015	2.03	-1.33	5.51	0	1.2819	0.219324	2.03 (-1.33 - 5.51)
17	Male	5	5	2015	2021	-1.84	-2.74	-0.94	1	-4.3417	0.000581	-1.84 (-2.74 - -0.94)

## Sheet: G20-incidence-APC
	sex_name	Model	Segment	Segment.Start	Segment.End	val	lower	upper	APC.Significant	Test.Statistic	P.Value	APC
1	Both	3	0	1990	2000	1.56	1.51	1.61	1	59.5773	0	1.56 (1.51 - 1.61)
2	Both	3	1	2000	2005	-1.54	-1.7	-1.37	1	-19.3487	0	-1.54 (-1.70 - -1.37)
3	Both	3	2	2005	2015	0.52	0.47	0.57	1	21.5201	0	0.52 (0.47 - 0.57)
4	Both	3	3	2015	2021	-1.12	-1.28	-0.96	1	-14.4934	0	-1.12 (-1.28 - -0.96)
5	Female	5	0	1990	1994	1.63	1.5	1.75	1	27.9159	0	1.63 (1.50 - 1.75)
6	Female	5	1	1994	2000	1.02	0.95	1.1	1	29.8485	0	1.02 (0.95 - 1.10)
7	Female	5	2	2000	2005	-1.16	-1.25	-1.07	1	-26.4662	0	-1.16 (-1.25 - -1.07)
8	Female	5	3	2005	2009	0.65	0.5	0.8	1	9.247	0	0.65 (0.50 - 0.80)
9	Female	5	4	2009	2015	0.43	0.35	0.51	1	11.2765	0	0.43 (0.35 - 0.51)
10	Female	5	5	2015	2021	-1	-1.08	-0.92	1	-27.1119	0	-1.00 (-1.08 - -0.92)
11	Male	3	0	1990	2000	1.71	1.64	1.77	1	57.7091	0	1.71 (1.64 - 1.77)
12	Male	3	1	2000	2005	-1.63	-1.8	-1.46	1	-19.5081	0	-1.63 (-1.80 - -1.46)
13	Male	3	2	2005	2015	0.5	0.45	0.56	1	19.4445	0	0.50 (0.45 - 0.56)
14	Male	3	3	2015	2021	-1.16	-1.35	-0.96	1	-12.2203	0	-1.16 (-1.35 - -0.96)

## Sheet: G20-prevalence-APC
	sex_name	Model	Segment	Segment.Start	Segment.End	val	lower	upper	APC.Significant	Test.Statistic	P.Value	APC
1	Both	4	0	1990	2000	2.09	2.05	2.14	1	100.002	0	2.09 (2.05 - 2.14)
2	Both	4	1	2000	2005	-0.87	-0.99	-0.74	1	-14.4894	0	-0.87 (-0.99 - -0.74)
3	Both	4	2	2005	2009	0.7	0.51	0.88	1	7.8892	0	0.70 (0.51 - 0.88)
4	Both	4	3	2009	2015	0.38	0.28	0.48	1	7.9897	0	0.38 (0.28 - 0.48)
5	Both	4	4	2015	2021	-0.99	-1.1	-0.87	1	-17.8433	0	-0.99 (-1.10 - -0.87)
6	Female	5	0	1990	1995	2.06	1.95	2.18	1	37.4569	0	2.06 (1.95 - 2.18)
7	Female	5	1	1995	2000	1.23	1.1	1.36	1	20.3426	0	1.23 (1.10 - 1.36)
8	Female	5	2	2000	2005	-0.71	-0.81	-0.6	1	-13.9657	0	-0.71 (-0.81 - -0.60)
9	Female	5	3	2005	2009	0.49	0.32	0.66	1	6.2506	1.6e-05	0.49 (0.32 - 0.66)
10	Female	5	4	2009	2015	0.05	-0.04	0.14	0	1.2607	0.226662	0.05 (-0.04 - 0.14)
11	Female	5	5	2015	2021	-1.05	-1.13	-0.96	1	-26.2167	0	-1.05 (-1.13 - -0.96)
12	Male	3	0	1990	2000	2.31	2.25	2.37	1	77.7546	0	2.31 (2.25 - 2.37)
13	Male	3	1	2000	2005	-0.8	-0.97	-0.62	1	-9.6295	0	-0.80 (-0.97 - -0.62)
14	Male	3	2	2005	2014	0.69	0.63	0.74	1	24.0895	0	0.69 (0.63 - 0.74)
15	Male	3	3	2014	2021	-0.73	-0.88	-0.58	1	-10.0008	0	-0.73 (-0.88 - -0.58)

## Sheet: G20-deaths-APC
	sex_name	Model	Segment	Segment.Start	Segment.End	val	lower	upper	APC.Significant	Test.Statistic	P.Value	APC
1	Both	3	0	1990	2000	1.42	1.2	1.64	1	13.4079	0	1.42 (1.20 - 1.64)
2	Both	3	1	2000	2005	-1.99	-2.67	-1.3	1	-6.0001	6e-06	-1.99 (-2.67 - -1.30)
3	Both	3	2	2005	2016	0.05	-0.14	0.24	0	0.5585	0.582389	0.05 (-0.14 - 0.24)
4	Both	3	3	2016	2021	-1.19	-2.07	-0.3	1	-2.7705	0.011463	-1.19 (-2.07 - -0.30)
5	Female	3	0	1990	2000	1.06	0.85	1.27	1	10.3699	0	1.06 (0.85 - 1.27)
6	Female	3	1	2000	2005	-1.54	-2.25	-0.81	1	-4.4047	0.000247	-1.54 (-2.25 - -0.81)
7	Female	3	2	2005	2017	0.27	0.09	0.45	1	3.1862	0.004444	0.27 (0.09 - 0.45)
8	Female	3	3	2017	2021	-1.61	-2.73	-0.48	1	-2.9574	0.007518	-1.61 (-2.73 - -0.48)
9	Male	5	0	1990	2000	1.56	1.37	1.75	1	17.6766	0	1.56 (1.37 - 1.75)
10	Male	5	1	2000	2006	-1.98	-2.36	-1.6	1	-10.9907	0	-1.98 (-2.36 - -1.60)
11	Male	5	2	2006	2009	0.79	-1	2.61	0	0.9332	0.365486	0.79 (-1.00 - 2.61)
12	Male	5	3	2009	2012	-0.85	-2.64	0.96	0	-1.0052	0.330759	-0.85 (-2.64 - 0.96)
13	Male	5	4	2012	2015	0.73	-1.42	2.92	0	0.7165	0.484684	0.73 (-1.42 - 2.92)
14	Male	5	5	2015	2021	-1.21	-1.77	-0.65	1	-4.5463	0.000386	-1.21 (-1.77 - -0.65)

## Sheet: G20-DALYs-APC
	sex_name	Model	Segment	Segment.Start	Segment.End	val	lower	upper	APC.Significant	Test.Statistic	P.Value	APC
1	Both	5	0	1990	2000	1.05	0.88	1.21	1	13.7887	0	1.05 (0.88 - 1.21)
2	Both	5	1	2000	2005	-2.87	-3.34	-2.39	1	-12.6678	0	-2.87 (-3.34 - -2.39)
3	Both	5	2	2005	2009	-0.11	-0.84	0.64	0	-0.3084	0.761983	-0.11 (-0.84 - 0.64)
4	Both	5	3	2009	2012	-1.27	-2.85	0.34	0	-1.6816	0.113343	-1.27 (-2.85 - 0.34)
5	Both	5	4	2012	2015	0.87	-1	2.76	0	0.9858	0.339863	0.87 (-1.00 - 2.76)
6	Both	5	5	2015	2021	-1.4	-1.88	-0.92	1	-6.2045	1.7e-05	-1.40 (-1.88 - -0.92)
7	Female	5	0	1990	2000	0.53	0.35	0.71	1	6.1968	1.7e-05	0.53 (0.35 - 0.71)
8	Female	5	1	2000	2005	-2.46	-3.03	-1.9	1	-9.1419	0	-2.46 (-3.03 - -1.90)
9	Female	5	2	2005	2009	-0.05	-0.87	0.78	0	-0.1278	0.899969	-0.05 (-0.87 - 0.78)
10	Female	5	3	2009	2012	-1.08	-2.91	0.78	0	-1.2449	0.232251	-1.08 (-2.91 - 0.78)
11	Female	5	4	2012	2016	0.73	-0.36	1.83	0	1.4197	0.176141	0.73 (-0.36 - 1.83)
12	Female	5	5	2016	2021	-1.53	-2.2	-0.86	1	-4.8582	0.000209	-1.53 (-2.20 - -0.86)
13	Male	5	0	1990	2000	1.25	1.09	1.41	1	16.5162	0	1.25 (1.09 - 1.41)
14	Male	5	1	2000	2005	-2.97	-3.43	-2.5	1	-13.3385	0	-2.97 (-3.43 - -2.50)
15	Male	5	2	2005	2009	-0.13	-0.84	0.59	0	-0.3882	0.703342	-0.13 (-0.84 - 0.59)
16	Male	5	3	2009	2012	-1.28	-2.89	0.35	0	-1.6744	0.114771	-1.28 (-2.89 - 0.35)
17	Male	5	4	2012	2015	0.76	-1.14	2.7	0	0.85	0.408693	0.76 (-1.14 - 2.70)
18	Male	5	5	2015	2021	-1.48	-1.98	-0.97	1	-6.1938	1.7e-05	-1.48 (-1.98 - -0.97)
